# Supplementary material for: Molecular basis for the production of cyclic peptides by plant asparaginyl endopeptidases
Source: Nat Commun. 2018 Jun 20;9:2411. doi: 10.1038/s41467-018-04669-9 (PMC6010433; doi:10.1038/s41467-018-04669-9)
Supplement: Supplementary file 4 — Supplementary Data 1 [file 41467_2018_4669_MOESM4_ESM.xlsx]

## Sheet: Supp data PC coordinates 5-7
	PC5	PC6	PC7
CYC.OaVPE_1	6.90535	-6.65176	9.37648
CYC.OaVPE_1b	6.90535	-6.65176	9.37648
CYC.OaVPE_3	5.07866	-5.64531	7.35379
CYC.OaVPE_4_.173926.	4.73844	-5.10653	6.68498
CYC.CtAEP1_.butelase.	2.36932	-2.16765	2.99485
CYC.PxAEP3b_Px49merScaf_1277	1.21715	0.365138	2.29391
NON.OaVPE_2	0.99327	-0.844953	3.13203
NON.CtAEP2	-2.56552	-0.911004	-0.848828
NON.CtAEP6	1.07348	1.62699	3.41423
NON.PxAEP1_Px65096_c1_seq5	-0.964201	1.34986	-0.986944
NON.PxAEP2_Px49merCont282579	1.95956	-0.23781	-0.939199
NON.PxAEP3a_Px49merScaf1276.89merCont12028	0.647554	1.54144	0.843134
NON.P_Arabidopsis_thaliana_.delta_VPE.legumain._gi.332642827.gb.AEE76348.1.	-7.15315	8.11637	4.3917
NON.P_Arabidopsis_thaliana_.delta_VPE.legumain._gi.332642826.gb.AEE76347.1.	-7.15315	8.11637	4.3917
NON.P_Arabidopsis_thaliana_.VPE.AEP.putative._gi.21536495.gb.AAM60827.1.	-6.97143	7.85607	4.20881
NON.P_Arabidopsis_thaliana_.VPE_gamma._gi.332660750.gb.AEE86150.1.	0.016011	-0.377921	-3.73273
NON.P_Arabidopsis_thaliana_.gamma.VPE._gi.2160296.dbj.BAA18924.1.	0.016011	-0.377921	-3.73273
NON.P_Arabidopsis_thaliana_.alpha.VPE._gi.330252681.gb.AEC07775.1.	0.0758101	0.254682	-2.46199
NON.P_Arabidopsis_thaliana_.VPE._gi.1805364.dbj.BAA09615.1.	-2.90889	-0.0148246	-0.0797309
NON.P_Arabidopsis_thaliana_.VPE_beta._gi.332195875.gb.AEE33996.1.	-2.92403	0.033923	-0.111277
NON.P_Nicotiana_benthamiana_.VPE_1a._gi.52693774.dbj.BAD51740.1.	0.346814	1.28883	0.0773061
NON.P_Nicotiana_benthamiana_.VPE_1b._gi.52693776.dbj.BAD51741.1.	-0.523175	1.28108	-0.208874
WO2015163818_1	2.36932	-2.16765	2.99485
WO2015163818_2	2.36932	-2.16765	2.99485
WO2015163818_3	-2.56552	-0.911004	-0.848828
WO2015163818_4	4.29107	-0.286379	3.46821
WO2015163818_5	0.677116	-1.41295	1.87383
WO2015163818_6	0.477677	-1.37599	3.2391
WO2015163818_7	2.56456	-1.00898	5.34651
WO2015163818_8	6.90535	-6.65176	9.37648
WO2015163818_9	1.15072	-1.14553	3.18797
WO2015163818_10	-0.657269	0.335399	-0.684711
WO2015163818_11	-0.811218	0.608611	-0.795842
WO2015163818_12	0.107579	-0.315566	-0.148317
WO2015163818_13	-0.437114	0.116589	-0.928923
WO2015163818_14	-0.19255	0.257118	-0.225499
WO2015163818_15	-1.34582	-0.31287	0.275431
WO2015163818_16	-0.918181	-0.112534	1.29361
WO2015163818_17	-0.238129	0.255281	-1.29523
WO2015163818_18	-1.25192	0.615609	0.287243
WO2015163818_19	-0.994595	-0.288386	-0.115033
WO2015163818_20	-1.24605	0.0577012	0.64018
WO2015163818_21	-1.39838	2.46651	0.376001
WO2015163818_22	-0.823388	2.17714	2.19831
WO2015163818_23	-1.35442	-0.321415	0.208335
WO2015163818_24	0.642245	1.30174	1.06743
WO2015163818_25	-0.775516	0.43858	-0.327865
WO2015163818_26	-0.238986	1.76026	0.419376
WO2015163818_27	-0.829006	0.891277	0.129943
WO2015163818_28	-1.52602	1.08295	-0.478012
WO2015163818_29	-1.53573	1.0768	-0.475819
WO2015163818_30	-0.829006	0.891277	0.129943
WO2015163818_31	0.114909	0.546714	0.351891
WO2015163818_32	0.105597	0.515249	0.369922
WO2015163818_33	-0.555363	1.20477	0.90085
WO2015163818_34	-0.0572354	2.17662	0.723632
WO2015163818_35	-0.300789	0.439562	0.473703
WO2015163818_36	-0.874721	0.82163	0.27893
WO2015163818_37	-0.824435	0.756823	0.0200949
WO2015163818_38	0.0691202	-0.379221	-0.145762
WO2015163818_39	-1.71664	0.377354	-0.02483
WO2015163818_40	-2.29569	2.45593	0.726205
WO2015163818_41	-1.19884	1.32514	-0.697903
WO2015163818_42	-0.802576	0.942064	0.376953
WO2015163818_43	-0.521091	0.54642	0.110085
WO2015163818_44	-0.821163	1.5106	0.727011
WO2015163818_45	-0.51875	-0.123964	-2.19661
WO2015163818_46	0.326049	0.0711546	-1.62419
WO2015163818_47	0.53569	-0.660578	-3.53147
WO2015163818_48	-2.2017	2.2809	0.692765
WO2015163818_49	0.0360156	-0.111817	-2.82496
WO2015163818_50	-0.562351	0.487244	0.122332
WO2015163818_51	-0.823485	1.2432	2.49158
WO2015163818_52	-0.356564	1.63026	1.54205
WO2015163818_53	-1.04143	1.74239	1.02691
WO2015163818_54	-0.280697	1.61715	1.58423
WO2015163818_55	0.0774911	0.184456	-3.47868
WO2015163818_56	-0.337299	0.584838	1.20341
WO2015163818_57	-1.02712	0.795205	-0.386839
WO2015163818_58	0.094853	-0.537902	-3.74713
WO2015163818_59	0.0360156	-0.111817	-2.82496
WO2015163818_60	0.945893	-0.155076	1.83032
WO2015163818_61	0.016011	-0.377921	-3.73273
WO2015163818_62	0.016011	-0.377921	-3.73273
WO2015163818_63	1.10569	0.234693	-0.229545
WO2015163818_64	0.0758101	0.254682	-2.46199
WO2015163818_65	1.08903	-0.37011	0.173297
WO2015163818_66	-1.35889	1.52646	-1.19748
WO2015163818_67	-1.19349	1.53456	-0.986244
WO2015163818_68	-0.295767	1.46049	-0.160674
WO2015163818_69	-1.2176	1.4046	-1.03044
WO2015163818_70	-0.409954	1.14379	-0.350047
WO2015163818_71	-0.270501	1.50331	-0.132734
WO2015163818_72	0.122919	-0.673055	-0.28898
WO2015163818_73	-0.761027	1.09284	-1.12466
WO2015163818_74	-0.626174	0.989574	-1.42681
WO2015163818_75	0.122919	-0.673055	-0.28898
WO2015163818_76	-0.834026	1.17949	-1.19243
WO2015163818_77	0.198538	-0.741509	0.885451
WO2015163818_78	0.122679	-0.465837	0.908254
WO2015163818_79	0.1703	-0.389378	0.897621
WO2015163818_80	0.403639	-0.167582	0.624954
WO2015163818_81	0.171042	-0.397736	0.880147
WO2015163818_82	0.195882	-0.371425	0.31063
WO2015163818_83	0.354392	-0.784688	0.781146
WO2015163818_84	-0.761027	1.09284	-1.12466
WO2015163818_85	0.559099	0.285668	-0.331629
WO2015163818_86	-0.015555	2.21025	0.530634
WO2015163818_87	-0.994595	-0.288386	-0.115033
WO2015163818_88	0.567537	1.41537	-0.424589
WO2015163818_89	0.526046	-1.01916	0.625586
WO2015163818_90	0.463493	-3.15676	-5.34923
WO2015163818_91	1.08115	-0.913277	0.533356
WO2015163818_92	-0.624192	0.795556	0.222998
WO2015163818_93	0.332103	-0.600978	1.26516
WO2015163818_94	0.126657	-0.16688	1.17586
WO2015163818_95	-1.23602	-0.594263	-2.36839
WO2015163818_96	0.709942	-1.0908	-0.159699
WO2015163818_97	-1.02955	-1.83837	0.703631
WO2015163818_98	-0.721456	0.217165	0.859477
WO2015163818_99	4.59463	1.43817	-2.86866
WO2015163818_100	0.376869	-3.38637	-6.29193
WO2015163818_101	-0.0683326	-2.27875	-5.02809
WO2015163818_102	2.50655	2.50496	-0.280854
WO2015163818_103	1.67601	1.06914	1.60344
WO2015163818_104	1.04791	1.66956	1.78799
WO2015163818_105	1.2734	0.955251	1.55
WO2015163818_106	7.20432	2.41098	-2.72914
WO2015163818_107	1.31724	1.08699	1.07579
WO2015163818_108	3.00749	2.76354	-0.695564
WO2015163818_109	1.90841	2.82363	-0.178514
P_Solanum_lycopersicum_.VPE.like._gi.460399179.ref.XP_004245119.1.	2.95829	0.271242	-3.8533
P_Solanum_tuberosum_.VPE.like._gi.565377719.ref.XP_006355317.1.	6.25343	0.48867	-4.42769
P_Solanum_lycopersicum_.VPE_gamma.isozyme.like._gi.460399181.ref.XP_004245120.1.	5.16232	-0.317451	-4.76999
P_Solanum_lycopersicum_var._cerasiforme_.VPE._gi.5640113.emb.CAB51545.1.	5.15956	-0.296083	-4.6796
P_Solanum_tuberosum_.VPE.like._gi.565377721.ref.XP_006355318.1.	4.11358	0.551671	-4.21375
P_Nicotiana_tabacum_.putative_preprolegumain._gi.40809674.emb.CAB42650.2.	4.59463	1.43817	-2.86866
P_Solanum_tuberosum_.VPE.like._gi.565377749.ref.XP_006355332.1.	7.20432	2.41098	-2.72914
P_Solanum_lycopersicum_.VPE.like._gi.460399705.ref.XP_004245377.1.	7.98494	0.820528	-4.33196
P_Solanum_tuberosum_.VPE.like._gi.565377751.ref.XP_006355333.1.	7.86839	0.933548	-4.48766
P_Solanum_tuberosum_.VPE.like._gi.565377745.ref.XP_006355330.1.	9.21097	2.66372	-5.1344
P_Solanum_lycopersicum_.VPE.like._gi.460399697.ref.XP_004245373.1.	8.72344	3.31472	-5.47969
P_Solanum_lycopersicum_.VPE.like._gi.460399709.ref.XP_004245379.1.	9.07636	3.54396	-4.96504
P_Solanum_lycopersicum_.VPE.like._gi.460399707.ref.XP_004245378.1.	9.18727	2.30993	-5.7177
P_Solanum_tuberosum_.VPE.like._gi.565377747.ref.XP_006355331.1.	9.76445	2.05317	-5.13303
P_Nicotiana_tabacum_.putative_legumain._gi.39748726.emb.CAE84598.1.	9.28666	3.79519	-5.55526
P_Solanum_lycopersicum_.VPE.like._gi.460399699.ref.XP_004245374.1.	8.52878	3.07863	-3.2206
P_Beta_vulgaris_.putative_VPE._gi.14594819.emb.CAC43295.1.	0.945893	-0.155076	1.83032
P_Aegilops_speltoides_.VPE4B_protein._gi.571255704.emb.CCC14971.1.	0.171042	-0.397736	0.880147
P_Aegilops_tauschii_.VPE4D_protein._gi.571255726.emb.CCC14982.1.	0.1703	-0.389378	0.897621
P_Hordeum_vulgare_vulgare_.VPE_3._gi.313660972.emb.CBX26641.1.	0.122679	-0.465837	0.908254
P_Triticum_urartu_.VPE4A_protein._gi.571255714.emb.CCC14976.1.	0.403639	-0.167582	0.624954
P_Brachypodium_distachyon_.VPE.like._gi.357135238.ref.XP_003569218.1.	0.198538	-0.741509	0.885451
P_Hordeum_vulgare_vulgare_.predicted_protein._gi.326502326.dbj.BAJ95226.1.	0.354392	-0.784688	0.781146
P_Triticum_aestivum_.unnamed_protein_product._gi.669031889.emb.CDM87100.1.	0.644567	-0.82233	0.289519
P_Oryza_brachyantha_.VPE.like._gi.573916715.ref.XP_006646004.1.	0.244245	-0.784324	0.372666
P_Oryza_sativa_Indica_Group_.OsI_02429._gi.218188464.gb.EEC70891.1.	0.122919	-0.673055	-0.28898
P_Oryza_sativa_Japonica_Group_.OsJ_02232._gi.222618681.gb.EEE54813.1.	0.122919	-0.673055	-0.28898
P_Saccharum_officinarum_.legumain._gi.93139442.gb.ABF00019.1.	-0.295767	1.46049	-0.160674
P_Saccharum_hybrid_cultivar_SP80.3280_.legumain._gi.373254763.gb.AEY68248.1.	-0.270501	1.50331	-0.132734
P_Sorghum_bicolor_.SORBIDRAFT_03g025440._gi.241927777.gb.EES00922.1.	-0.409954	1.14379	-0.350047
P_Zea_mays_.TPA._legumain.like_protease._gi.414881860.tpg.DAA58991.1.	-0.761027	1.09284	-1.12466
P_Zea_mays_.putative_legumain._gi.11558854.emb.CAC18100.1.	-0.761027	1.09284	-1.12466
P_Zea_mays_.C13_endopeptidase_NP1._gi.4154281.gb.AAD04883.1.	-0.834026	1.17949	-1.19243
P_Zea_mays_.legumain.like_protease._gi.6634705.emb.CAB64545.1.	-0.626174	0.989574	-1.42681
P_Zea_mays_.VPE._gi.195624628.gb.ACG34144.1.	-1.35889	1.52646	-1.19748
P_Zea_mays_.legumain.like_protease._gi.6634703.emb.CAB64544.1.	-1.2176	1.4046	-1.03044
P_Zea_mays_.putative_uncharacterized_protein._gi.413950386.gb.AFW83035.1.	-1.19349	1.53456	-0.986244
P_Setaria_italica_.VPE.like._gi.514777949.ref.XP_004968980.1.	0.559099	0.285668	-0.331629
P_Aegilops_tauschii_.VPE._gi.475519145.gb.EMT06287.1.	1.07578	-0.809545	0.360276
P_Triticum_urartu_.VPE._gi.474073275.gb.EMS54452.1.	0.540988	-0.950401	0.504282
P_Phoenix_dactylifera_.VPE._gi.672156389.ref.XP_008797891.1.	0.475192	0.36786	1.8843
P_Musa_acuminata_malaccensis_.VPE.like._gi.695039552.ref.XP_009407316.1.	1.34339	0.118887	1.75963
P_Musa_acuminata_malaccensis_.VPE.like._gi.695002282.ref.XP_009420869.1.	1.96867	1.19813	0.462867
P_Genlisea_aurea_.M569_15100.part._gi.527186982.gb.EPS59704.1.	0.567537	1.41537	-0.424589
P_Nicotiana_tabacum_.VPE.1a._gi.27544006.dbj.BAC54827.1.	-1.02712	0.795205	-0.386839
P_Nicotiana_tabacum_.VPE.1b._gi.27544008.dbj.BAC54828.1.	-1.19884	1.32514	-0.697903
P_Solanum_tuberosum_.VPE._gi.565377725.ref.XP_006355320.1.	-0.874721	0.82163	0.27893
P_Solanum_tuberosum_.vacoular_processing_enzyme_1._gi.184161306.gb.ACC68680.1.	-0.824435	0.756823	0.0200949
P_Solanum_tuberosum_.vacoular_processing_enzyme_2._gi.184161308.gb.ACC68681.1.	-0.624192	0.795556	0.222998
P_Solanum_lycopersicum_.VPE.like._gi.460399167.ref.XP_004245113.1.	-0.802576	0.942064	0.376953
P_Nicotiana_tabacum_.VPE.3._gi.27544012.dbj.BAC54830.1.	-0.821163	1.5106	0.727011
P_Solanum_lycopersicum_.VPE._gi.460415504.ref.XP_004253098.1.	-0.356564	1.63026	1.54205
P_Solanum_lycopersicum_.protease._gi.109689152.emb.CAH56498.1.	-0.280697	1.61715	1.58423
P_Solanum_tuberosum_.VPE.like._gi.565351124.ref.XP_006342509.1.	-1.04143	1.74239	1.02691
P_Capsicum_annuum_.vascular_processing_enzyme.3._gi.170676258.gb.ACB30368.1.	-0.823485	1.2432	2.49158
P_Glycine_max_.VPE.like._gi.571449209.ref.XP_006578073.1.	0.110832	-0.29044	-0.121291
P_Glycine_max_.VPE.like._gi.356514571.ref.XP_003525979.1.	-0.811218	0.608611	-0.795842
P_Phaseolus_vulgaris_.PHAVU_009G076100g._gi.561009896.gb.ESW08803.1.	-0.657269	0.335399	-0.684711
P_Vigna_mungo_.AEP_.VmPE.1.._gi.4589396.dbj.BAA76744.1.	-0.437114	0.116589	-0.928923
P_Medicago_truncatula_.VPE._gi.355492169.gb.AES73372.1.	-0.238129	0.255281	-1.29523
P_Cicer_arietinum_.VPE.like._gi.502132679.ref.XP_004501477.1.	-0.19255	0.257118	-0.225499
P_Fragaria_vesca_vesca_.VPE.like._gi.470109464.ref.XP_004291017.1.	-0.300789	0.439562	0.473703
P_Malus_sieversii_.VPE._gi.443501898.gb.AGC94756.1.	-1.40215	-0.136029	0.426496
P_Malus_domestica_.VPE.like._gi.658050486.ref.XP_008360960.1.	-1.40215	-0.136029	0.426496
P_Malus_sikkimensis_.VPE._gi.443501900.gb.AGC94757.1.	-1.35902	-0.141683	0.435788
P_Malus_micromalus_.VPE._gi.443501905.gb.AGC94759.1.	-1.36634	-0.164521	0.362716
P_Malus_hupehensis_var._mengshanensis_.VPE._gi.237861979.gb.ACR24644.1.	-1.24605	0.0577012	0.64018
P_Malus_hupehensis_.VPE._gi.443501902.gb.AGC94758.1.	-1.49248	-0.394051	0.608231
P_Pyrus_x_bretschneideri_.VPE.like._gi.694312271.ref.XP_009361606.1.	-1.52842	-0.316292	0.238803
P_Prunus_persica_.PRUPE_ppa004713mg._gi.462419182.gb.EMJ23445.1.	-1.35442	-0.321415	0.208335
P_Malus_domestica_.VPE.like._gi.658043447.ref.XP_008357361.1.	-1.24455	-0.475753	-0.634833
P_Pyrus_x_bretschneideri_.VPE.like._gi.694418269.ref.XP_009337146.1.	-1.51842	-0.381722	-0.677292
P_Populus_trichocarpa_.POPTR_0018s04650g._gi.550318042.gb.ERP49657.1.	-0.994595	-0.288386	-0.115033
P_Populus_trichocarpa_.AEP_family_protein._gi.222865585.gb.EEF02716.1.	-0.994595	-0.288386	-0.115033
P_Ricinus_communis_.VPE.putative._gi.223544292.gb.EEF45813.1.	-1.34582	-0.31287	0.275431
P_Populus_trichocarpa_.AEP_family_protein._gi.222854556.gb.EEE92103.1.	-0.775516	0.43858	-0.327865
P_Populus_tomentosa_.VPE_a._gi.233142300.gb.ACQ91103.1.	-1.25192	0.615609	0.287243
P_Jatropha_curcas_.JCGZ_07696._gi.643724924.gb.KDP34125.1.	-0.909126	0.821593	-0.00109183
P_Theobroma_cacao_.Gamma_VPE._gi.508782599.gb.EOY29855.1.	-0.918181	-0.112534	1.29361
P_Vitis_vinifera_.unnamed_protein_product._gi.296081609.emb.CBI20614.3.	-0.829006	0.891277	0.129943
P_Vitis_vinifera_.VITISV_040193._gi.147799465.emb.CAN70603.1.	-0.829006	0.891277	0.129943
P_Erythranthe_guttata_.MIMGU_mgv1a005315mg._gi.604317236.gb.EYU29312.1.	0.314908	0.574571	-0.148829
P_Eucalyptus_grandis_.EUGRSUZ_C03004._gi.629116967.gb.KCW81642.1.	-0.836437	0.746435	1.37641
P_Eucalyptus_grandis_.EUGRSUZ_C03004._gi.629116968.gb.KCW81643.1.	-0.836437	0.746435	1.37641
P__.vascular_processing_protease._gi.1588548.prf..2208463A	-0.562351	0.487244	0.122332
P_Citrus_sinensis_.CISIN_1g011066mg._gi.641861321.gb.KDO80009.1.	-0.521091	0.54642	0.110085
P_Citrus_sinensis_.CISIN_1g011066mg._gi.641861323.gb.KDO80011.1.	-0.521091	0.54642	0.110085
P_Citrus_sinensis_.CISIN_1g011066mg._gi.641861317.gb.KDO80005.1.	-0.521091	0.54642	0.110085
P_Erythranthe_guttata_.MIMGU_mgv1a005412mg._gi.604300561.gb.EYU20379.1.	-0.424261	0.344079	-0.337571
P_Coffea_canephora_.unnamed_protein_product._gi.661888114.emb.CDP08231.1.	1.1211	-1.21821	3.32357
P_Oldenlandia_affinis_.OaVPE.141786.	0.891971	-0.808076	2.79102
P_Oldenlandia_affinis_.OaVPE.131762.	2.42184	-2.08979	4.82963
P_Morus_notabilis_.VPE._gi.587877872.gb.EXB66895.1.	-1.4069	0.996063	0.523196
P_Ipomoea_batatas_.protease._gi.7739789.gb.AAF69014.1.AF260827_1	-0.337299	0.584838	1.20341
P_Papaver_rhoeas_.legumain.VPE._gi.310771866.emb.CBM41515.1.	-1.71664	0.377354	-0.02483
P_Cucumis_sativus_.VPE.like._gi.449494401.ref.XP_004159537.1.	0.114909	0.546714	0.351891
P_Cucumis_sativus_.VPE.like._gi.449450336.ref.XP_004142919.1.	0.105597	0.515249	0.369922
P_Cucumis_melo_.VPE.like._gi.659087513.ref.XP_008444493.1.	0.0313793	0.160022	1.12355
P_Arabidopsis_lyrata_lyrata_.GAMMA.VPE._gi.297313055.gb.EFH43478.1.	0.094853	-0.537902	-3.74713
P_Capsella_rubella_.CARUB_v10006959mg._gi.482554222.gb.EOA18415.1.	0.53569	-0.660578	-3.53147
P_Brassica_rapa_.VPE_gamma.isozyme._gi.685257264.ref.XP_009125229.1.	0.719553	0.45872	-1.71544
P_Brassica_napus_.BnaA01g04000D._gi.674957910.emb.CDX75302.1.	0.610519	0.587297	-1.76758
P_Brassica_napus_.BnaC01g05300D._gi.674964461.emb.CDX68923.1.	0.54837	0.482586	-1.85166
P_Eutrema_salsugineum_.EUTSA_v10025034mg._gi.557113579.gb.ESQ53862.1.	0.0360156	-0.111817	-2.82496
P_Thellungiella_halophila_.unnamed_protein_product._gi.312281859.dbj.BAJ33795.1.	0.0360156	-0.111817	-2.82496
P_Arabis_alpina_.AALP_AA7G193600._gi.674237140.gb.KFK29905.1.	-0.164372	-0.908494	-3.13327
P_Arabidopsis_lyrata_lyrata_.alpha.VPE._gi.297326567.gb.EFH56987.1.	0.326049	0.0711546	-1.62419
P_Capsella_rubella_.CARUB_v10025418mg._gi.482564959.gb.EOA29149.1.	-0.51875	-0.123964	-2.19661
P_Brassica_napus_.BnaC08g33220D._gi.674956668.emb.CDX76736.1.	0.215349	0.283562	-3.82317
P_Brassica_rapa_.VPE_alpha.isozyme._gi.685365896.ref.XP_009117035.1.	0.656086	0.140159	-4.2287
P_Brassica_napus_.BnaA09g40720D._gi.674921848.emb.CDY11506.1.	0.504437	0.0754879	-4.12538
P_Eutrema_salsugineum_.EUTSA_v10001970mg._gi.557109990.gb.ESQ50287.1.	0.0774911	0.184456	-3.47868
P_Arabis_alpina_.AALP_AA6G255400._gi.674239766.gb.KFK32531.1.	0.681471	0.221837	-2.86363
P_Medicago_truncatula_.VPE._gi.657400873.gb.KEH39941.1.	-0.0572354	2.17662	0.723632
P_Medicago_truncatula_.unknown._gi.388513671.gb.AFK44897.1.	-0.0572354	2.17662	0.723632
P_Medicago_truncatula_.unknown._gi.217072166.gb.ACJ84443.1.	-0.0572354	2.17662	0.723632
P_Cicer_arietinum_.VPE.like._gi.502125429.ref.XP_004498922.1.	-0.238986	1.76026	0.419376
P_Vicia_sativa_.proteinase._gi.510358.emb.CAA84383.1.	-0.555363	1.20477	0.90085
P_Arachis_diogoi_.VPE._gi.347326466.gb.AEO79971.1.	0.642245	1.30174	1.06743
P_Glycine_max_.VPE.like._gi.356564077.ref.XP_003550283.1.	-0.823388	2.17714	2.19831
P_Glycine_max_.VPE_2._gi.37542692.gb.AAL58570.1.	-1.39838	2.46651	0.376001
P_Phaseolus_vulgaris_.PHAVU_001G033500g._gi.561034449.gb.ESW32979.1.	-1.52602	1.08295	-0.478012
P_Phaseolus_vulgaris_.asparagine.specific_endopeptidase._gi.2511697.emb.CAB17078.1.	-1.53573	1.0768	-0.475819
P_Vigna_radiata_.AEP._gi.13183095.gb.AAK15049.1.AF238384_1	-2.29569	2.45593	0.726205
P_Vigna_mungo_.AEP_.VmPE.1A.._gi.4589398.dbj.BAA76745.1.	-2.2017	2.2809	0.692765
P_Nicotiana_tabacum_.VPE.2._gi.27544010.dbj.BAC54829.1.	1.10569	0.234693	-0.229545
P_Genlisea_aurea_.VPE.1b.part._gi.527196212.gb.EPS65165.1.	1.08903	-0.37011	0.173297
P_Amborella_trichopoda_.AMTR_s00036p00187360._gi.548857585.gb.ERN15384.1.	0.195882	-0.371425	0.31063
P_Musa_acuminata_malaccensis_.VPE._gi.695045979.ref.XP_009410798.1.	1.64161	1.87261	0.2202
P_Musa_acuminata_malaccensis_.VPE.like._gi.695019493.ref.XP_009396761.1.	1.96004	1.8009	0.456633
P_Physcomitrella_patens_.predicted_protein._gi.162663981.gb.EDQ50718.1.	-0.715278	1.29312	-0.419238
P_Physcomitrella_patens_.predicted_protein._gi.162693800.gb.EDQ80151.1.	-1.19646	0.210013	-0.476322
P_Physcomitrella_patens_.predicted_protein._gi.162679301.gb.EDQ65750.1.	-0.291019	0.95899	0.358677
P_Picea_sitchensis_.unknown._gi.148910236.gb.ABR18199.1.	-1.02955	-1.83837	0.703631
P_Picea_sitchensis_.unknown._gi.116789977.gb.ABK25457.1.	-0.0743486	0.112404	-1.55549
P_Clitoria_ternatea_.cte_peptide_ligase._gi.645393207.gb.AIB06797.1.	2.36932	-2.16765	2.99485
P_Medicago_truncatula_.VPE.part._gi.357437513.ref.XP_003589032.1.	-0.015555	2.21025	0.530634
P_Selaginella_moellendorffii_.SELMODRAFT_75074._gi.300171629.gb.EFJ38229.1.	-1.56858	2.19942	0.714798
P_Selaginella_moellendorffii_.SELMODRAFT_445464._gi.300149031.gb.EFJ15688.1.	-1.60549	2.59179	0.654874
P_Jatropha_curcas_.JCGZ_20778._gi.643712194.gb.KDP25622.1.	-0.382277	0.119062	0.414306
P_Ricinus_communis_.VPE._gi.223549476.gb.EEF50964.1.	-1.04138	-0.929843	0.823063
P_Populus_trichocarpa_.POPTR_0003s11280g._gi.550342960.gb.EEE79408.2.	-2.24209	-1.41054	-1.29835
P_Morus_notabilis_.VPE._gi.587864848.gb.EXB54447.1.	-2.19071	-0.609189	-0.703649
P_Theobroma_cacao_.Beta_VPE._gi.508777176.gb.EOY24432.1.	-1.76155	-0.577864	-1.11994
P_Eucalyptus_grandis_.EUGRSUZ_D02025._gi.629112766.gb.KCW77726.1.	-2.7235	-1.51116	-1.3463
P_Cucumis_sativus_.VPE.like._gi.449506164.ref.XP_004162670.1.	-2.38641	-0.841043	0.384363
P_Cucumis_melo_.legumain._gi.659073568.ref.XP_008437131.1.	-2.55899	-0.863697	0.0067756
P_Citrus_clementina_.CICLE_v10019686mg._gi.557542641.gb.ESR53619.1.	-3.37176	-0.707499	0.372803
P_Citrus_sinensis_.VPE.like._gi.568846845.ref.XP_006477253.1.	-3.59598	-0.795281	0.298882
P_Fragaria_vesca_vesca_.VPE.like._gi.470125355.ref.XP_004298668.1.	-2.67207	-0.604577	0.0262333
P_Malus_domestica_.legumain._gi.657956106.ref.XP_008369533.1.	-1.92438	-0.267469	-0.522383
P_Prunus_persica_.PRUPE_ppa004795mg._gi.462405686.gb.EMJ11150.1.	-1.49745	-0.977011	-0.0981944
P_Prunus_mume_.legumain._gi.645266467.ref.XP_008238625.1.	-1.56379	-0.792688	-0.11376
P_Sesamum_indicum_.AEP._gi.9622221.gb.AAF89679.1.	-2.11311	-2.57692	-0.50206
P_Erythranthe_guttata_.MIMGU_mgv1a018579mg._gi.604328929.gb.EYU34366.1.	-2.63554	-2.59932	-1.28044
P_Erythranthe_guttata_.MIMGU_mgv1a005235mg._gi.604305651.gb.EYU24761.1.	-2.66648	-2.55895	-1.31016
P_Nicotiana_tabacum_.putative_preprolegumain._gi.40809676.emb.CAB42651.2.	-2.29231	-2.6302	-1.26041
P_Solanum_tuberosum_.VPE_beta.isozyme.like._gi.565378091.ref.XP_006355496.1.	-2.64887	-2.67744	-1.48179
P_Solanum_lycopersicum_.VPE.like._gi.460400421.ref.XP_004245733.1.	-3.13178	-2.66429	-1.3649
P_Genlisea_aurea_.AEP._gi.527209183.gb.EPS73966.1.	-1.06107	-1.47934	-2.38469
P_Brassica_napus_.BnaC09g10900D._gi.674929999.emb.CDY03258.1.	-2.12376	-0.206707	0.535924
P_Brassica_napus_.BnaA09g10600D._gi.674893025.emb.CDY39808.1.	-2.05981	-0.323919	0.658331
P_Brassica_rapa_.VPE_beta.isozyme._gi.685355344.ref.XP_009112700.1.	-2.05981	-0.323919	0.658331
P_Capsella_rubella_.CARUB_v10020164mg.part._gi.482570865.gb.EOA35053.1.	-2.73364	-0.0882385	-0.540896
P_Eutrema_salsugineum_.EUTSA_v10023430mg._gi.557088336.gb.ESQ29116.1.	-2.14815	-0.0542471	-0.235993
P_Glycine_max_.seed_maturation_protein_PM40_isoform_X1._gi.571453325.ref.XP_006579475.1.	-1.8005	0.427102	0.249688
P_Glycine_max_.seed_maturation_protein_PM40._gi.9622155.gb.AAF89646.1.AF169019_1	-1.85183	0.472081	0.159662
P_Glycine_max_.proteinase._gi.511938.dbj.BAA06030.1.	-2.83493	0.149257	-0.0438191
P_Medicago_truncatula_.VPE._gi.357476965.ref.XP_003608768.1.	-1.33186	0.469554	-0.834739
P_Medicago_truncatula_.VPE._gi.657390060.gb.AES90965.2.	-1.33186	0.469554	-0.834739
P_Medicago_truncatula_.VPE._gi.657390061.gb.AES90963.2.	-1.33186	0.469554	-0.834739
P_Medicago_truncatula_.VPE._gi.357476961.ref.XP_003608766.1.	-1.33186	0.469554	-0.834739
P_Vicia_narbonensis_.proteinase._gi.2414681.emb.CAB16318.1.	-1.52799	1.07485	-0.901489
P_Cicer_arietinum_.VPE.like._gi.502175795.ref.XP_004515742.1.	-1.43984	0.78234	-0.969761
P_Phaseolus_vulgaris_.PHAVU_003G217500g._gi.561028978.gb.ESW27618.1.	-2.52462	-1.81409	0.558973
P_Phaseolus_vulgaris_.legumain.like_proteinase._gi.2511699.emb.CAB17079.1.	-2.70567	-1.4028	0.0641127
P_Canavalia_ensiformis_.AEP._gi.499294.dbj.BAA06596.1.	-2.12419	-0.572201	-0.69105
P_Vicia_sativa_.proteinase._gi.3452551.emb.CAA07639.1.	-2.64967	1.00334	-1.63114
P_Vitis_vinifera_.unnamed_protein_product._gi.296085092.emb.CBI28507.3.	-0.875821	-3.36698	-0.482588
P_Vitis_vinifera_.VPE._gi.225426932.ref.XP_002265357.1.	-0.875821	-3.36698	-0.482588
P_Vitis_vinifera_.beta_VPE._gi.442540375.gb.AGC54786.1.	-0.863524	-3.36823	-0.439998
P_Amborella_trichopoda_.AMTR_s00002p00230280._gi.548841123.gb.ERN01186.1.	-1.15188	-1.84797	0.476746
P_Phoenix_dactylifera_.VPE._gi.672145835.ref.XP_008796848.1.	0.101908	-1.73794	-0.245053
P_Musa_acuminata_malaccensis_.legumain.like._gi.695070617.ref.XP_009382344.1.	0.606286	-2.13254	0.441959
P_Sorghum_bicolor_.SORBIDRAFT_06g023820._gi.241939420.gb.EES12565.1.	2.50655	2.50496	-0.280854
P_Zea_mays_.TPA._VPE.beta.isozyme._gi.414586098.tpg.DAA36669.1.	3.00749	2.76354	-0.695564
P_Zea_mays_.TPA._VPE.beta.isozyme._gi.414586099.tpg.DAA36670.1.	3.00749	2.76354	-0.695564
P_Setaria_italica_.VPE.like._gi.514802965.ref.XP_004976374.1.	1.90841	2.82363	-0.178514
P_Oryza_sativa_Japonica_Group_.OsJ_15605._gi.222629280.gb.EEE61412.1.	1.87602	0.992999	-0.679275
P_Oryza_sativa_Japonica_Group_.OSJNBa0091D06.13._gi.38567871.emb.CAE03020.3.	1.87602	0.992999	-0.679275
P_Oryza_sativa_Indica_Group_.OsI_16797._gi.218195287.gb.EEC77714.1.	1.87765	0.99633	-0.686272
P_Oryza_brachyantha_.VPE.like._gi.573940355.ref.XP_006652582.1.	1.59241	1.37971	-0.212372
P_Brachypodium_distachyon_.VPE.like._gi.357164999.ref.XP_003580236.1.	2.76039	2.53146	-0.0427331
P_Aegilops_tauschii_.VPE2D_protein._gi.571255724.emb.CCC14981.1.	1.2734	0.955251	1.55
P_Aegilops_speltoides_.VPE2B_protein._gi.571255702.emb.CCC14970.1.	1.04791	1.66956	1.78799
P_Triticum_urartu_.VPE2A_protein._gi.571255712.emb.CCC14975.1.	1.67601	1.06914	1.60344
P_Hordeum_vulgare_vulgare_.predicted_protein._gi.326500790.dbj.BAJ95061.1.	1.37499	1.55664	1.34692
P_Brachypodium_distachyon_.VPE_beta.isozyme.like._gi.357136769.ref.XP_003569976.1.	1.31724	1.08699	1.07579
P_Oryza_sativa_Japonica_Group_.OsJ_07703._gi.125583045.gb.EAZ23976.1.	2.46478	1.15878	1.07778
P_Oryza_brachyantha_.VPE.like._gi.573919988.ref.XP_006647602.1.	2.13344	1.22332	1.08417
P_Oryza_sativa_Japonica_Group_.Os02g0644000.part._gi.113537093.dbj.BAF09476.1.	2.44744	1.13239	1.11941
P_Zea_mays_.VPE_1._gi.37542690.gb.AAL58571.1.	1.87528	1.29367	1.12517
P_Zea_mays_.VPE_1._gi.413937993.gb.AFW72544.1.	1.6296	1.39272	1.04244
P_Sorghum_bicolor_.SORBIDRAFT_04g033520._gi.241932680.gb.EES05825.1.	1.61657	1.73714	0.514077
P_Setaria_italica_.VPE_beta.isozyme.like._gi.514715547.ref.XP_004953273.1.	1.38867	2.52292	0.960214
P_Hordeum_vulgare_vulgare_.VPE_2c._gi.313660968.emb.CBX26639.1.	1.68876	1.46399	0.930275
P_Oryza_sativa_Indica_Group_.C13_proteinase._gi.17864752.gb.AAL40390.1.	3.00443	1.01178	-0.180827
P_Coffea_canephora_.unnamed_protein_product._gi.661886544.emb.CDP09908.1.	-2.33271	-0.834577	-2.22586
P_Hordeum_vulgare_vulgare_.legumain._gi.194352738.emb.CAQ00097.1.	2.15207	1.26787	-0.0643707
P_Hordeum_vulgare_vulgare_.VPE_2b._gi.313660966.emb.CBX26638.1.	2.0475	1.15479	-0.0422699
P_Triticum_aestivum_.VPE1._gi.154089581.gb.ABS57371.1.	1.68817	1.5352	0.241332
P_Aegilops_tauschii_.VPE_beta.isozyme._gi.475527139.gb.EMT07410.1.	0.70871	-0.215153	0.134956
P_Hordeum_vulgare_vulgare_.legumain._gi.194352740.emb.CAQ00098.1.	0.333069	-0.324727	-0.861556
P_Hordeum_vulgare_vulgare_.VPE_2d._gi.313660970.emb.CBX26640.1.	0.576281	-0.201405	-0.552219
P_Triticum_urartu_.VPE._gi.474124510.gb.EMS56147.1.	0.124654	0.0592201	-0.39957
P_Selaginella_moellendorffii_.SELMODRAFT_137569._gi.300138415.gb.EFJ05184.1.	-0.90178	-0.036765	-2.65186
P_Selaginella_moellendorffii_.SELMODRAFT_126781._gi.300144460.gb.EFJ11144.1.	-0.831362	-0.173883	-2.71767
P_Setaria_italica_.VPE.like._gi.514745887.ref.XP_004960991.1.	-1.23602	-0.594263	-2.36839
P_Sorghum_bicolor_.SORBIDRAFT_09g030710._gi.241946920.gb.EES20065.1.	0.143957	-0.82174	-2.71657
P_Zea_mays_.unknown._gi.194700398.gb.ACF84283.1.	1.09283	-1.82979	-3.72305
P_Zea_mays_.ZEAMMB73_596508._gi.413948691.gb.AFW81340.1.	1.23505	-2.23821	-4.41731
P_Hordeum_vulgare_vulgare_.predicted_protein._gi.326508314.dbj.BAJ99424.1.	0.463493	-3.15676	-5.34923
P_Brachypodium_distachyon_.VPE.like._gi.357158371.ref.XP_003578107.1.	-0.0683326	-2.27875	-5.02809
P_Aegilops_tauschii_.VPE._gi.475517132.gb.EMT06055.1.	0.376869	-3.38637	-6.29193
P_Oryza_sativa_Japonica_Group_.OsJ_19767._gi.222632775.gb.EEE64907.1.	1.63789	-0.424978	-2.09009
P_Oryza_brachyantha_.VPE.like._gi.573945075.ref.XP_006654878.1.	0.983707	-0.905434	-2.69566
P_Oldenlandia_affinis_.OaVPE.120238.	4.94314	-2.51835	6.78123
P_Oldenlandia_affinis_.OaVPE.173926.	4.73844	-5.10653	6.68498
P_Oldenlandia_affinis_.OaVPE.144777.	5.15602	-5.57167	8.03737
P_Oldenlandia_affinis_.OaVPE.136771.	6.73985	-6.5111	9.2055
P_Oldenlandia_affinis_.OaVPE.76433.	6.90535	-6.65176	9.37648
P_Oldenlandia_affinis_.OaVPE.1.	6.90805	-6.65474	9.38124
P_Oldenlandia_affinis_.OaVPE.131759.	6.5869	-6.15804	9.02539
P_Oldenlandia_affinis_.OaVPE.228411.	4.25862	-5.76043	8.30593
P_Oldenlandia_affinis_.OaVPE.136774.	4.03111	-5.98173	7.75345
P_Morus_notabilis_.VPE._gi.587947340.gb.EXC33638.1.	-0.0715034	-0.0963611	-0.474796
P_Malus_domestica_.VPE.like._gi.658000299.ref.XP_008392598.1.	-1.77761	-2.23131	-0.448245
P_Pyrus_x_bretschneideri_.VPE.like._gi.694435670.ref.XP_009344982.1.	-1.99808	-2.51805	-0.494996
P_Prunus_mume_.VPE.like._gi.645270846.ref.XP_008240642.1.	-2.77568	-2.3875	1.37548
P_Prunus_persica_.PRUPE_ppa014701mg._gi.462398379.gb.EMJ04047.1.	-2.79154	-2.35719	1.3946
P_Populus_trichocarpa_.POPTR_0008s00410g._gi.222850740.gb.EEE88287.1.	-3.2101	0.487103	0.324216
P_Theobroma_cacao_.Delta_VPE.putative._gi.508779003.gb.EOY26259.1.	-2.9141	0.799141	0.866502
P_Morus_notabilis_.VPE._gi.587947339.gb.EXC33637.1.	-2.58514	-0.129871	-0.0389759
P_Malus_domestica_.VPE.like._gi.658004893.ref.XP_008337582.1.	-5.44744	-8.74664	-2.79959
P_Pyrus_x_bretschneideri_.VPE.like._gi.694391131.ref.XP_009371107.1.	-5.18495	-9.43145	-2.18028
P_Pyrus_x_bretschneideri_.VPE.like._gi.694391135.ref.XP_009371110.1.	-4.94823	-9.49478	-2.34435
P_Malus_domestica_.VPE.like._gi.658004895.ref.XP_008337583.1.	-5.33437	-8.53507	-1.74076
P_Malus_domestica_.VPE.like._gi.658063944.ref.XP_008367906.1.	-3.73933	-8.84101	-1.50048
P_Malus_domestica_.VPE.like._gi.658004897.ref.XP_008337584.1.	-3.94424	-9.36244	-1.49012
P_Pyrus_x_bretschneideri_.VPE.like._gi.694391128.ref.XP_009371106.1.	-5.28184	-8.35069	-2.48172
P_Malus_domestica_.VPE.like._gi.657957336.ref.XP_008370166.1.	-4.82841	-8.40457	-2.39164
P_Malus_domestica_.VPE.like._gi.658051126.ref.XP_008361289.1.	-4.94254	-9.36707	-2.53059
P_Malus_domestica_.VPE.like._gi.658033619.ref.XP_008352319.1.	-4.94254	-9.36707	-2.53059
P_Pyrus_x_bretschneideri_.VPE.like._gi.694409121.ref.XP_009379206.1.	-3.52024	-6.16333	-3.0938
P_Malus_domestica_.VPE._gi.657977017.ref.XP_008380412.1.	-3.86572	-6.10861	-2.9467
P_Prunus_mume_.VPE.like._gi.645243523.ref.XP_008228013.1.	-4.17362	-8.38418	-3.94871
P_Prunus_persica_.PRUPE_ppa015210mg._gi.462412304.gb.EMJ17353.1.	-5.3212	-7.98948	-3.91357
P_Fragaria_vesca_vesca_.VPE.like._gi.470140132.ref.XP_004305798.1.	-2.74931	-3.87149	-2.04779
P_Fragaria_vesca_vesca_.VPE.like._gi.470136009.ref.XP_004303795.1.	-4.39762	-6.29208	-3.77435
P_Erythranthe_guttata_.MIMGU_mgv1a005661mg._gi.604301604.gb.EYU21190.1.	-0.784908	0.262343	-0.456259
P_Aegilops_tauschii_.VPE._gi.475545141.gb.EMT10444.1.	0.0759603	-0.556398	0.897745
P_Coffea_canephora_.unnamed_protein_product._gi.661886545.emb.CDP09909.1.	-0.672449	0.236863	-1.33885
P_Eutrema_salsugineum_.EUTSA_v10020662mg._gi.557107556.gb.ESQ47863.1.	-7.3892	7.65331	2.57491
P_Brassica_napus_.BnaC05g31880D._gi.674903194.emb.CDY29802.1.	-6.76876	7.90633	4.46222
P_Brassica_napus_.BnaA05g18870D._gi.674907716.emb.CDY25397.1.	-6.69561	7.92346	4.42716
P_Brassica_rapa_.VPE._gi.685310115.ref.XP_009145662.1.	-6.69561	7.92346	4.42716
P_Arabidopsis_lyrata_lyrata_.DELTA.VPE._gi.297329076.gb.EFH59495.1.	-6.14202	8.20962	3.30192
P_Capsella_rubella_.CARUB_v10016221mg._gi.482565501.gb.EOA29690.1.	-5.8214	7.56626	4.78507
P_Arabis_alpina_.VPE._gi.674246581.gb.KFK39346.1.	-4.37169	5.84425	3.78741
P_Brassica_napus_.BnaA01g25630D._gi.674890544.emb.CDY42232.1.	-5.5342	5.65271	5.34856
P_Brassica_rapa_.VPE.like._gi.685264705.ref.XP_009111229.1.	-5.94599	5.76314	5.26546
P_Brassica_napus_.BnaC04g29170D._gi.674920464.emb.CDY12724.1.	-5.75546	5.69653	5.02459
P_Eucalyptus_grandis_.EUGRSUZ_J03190._gi.629087637.gb.KCW53994.1.	-2.64004	0.102519	0.980359
P_Eucalyptus_grandis_.EUGRSUZ_J03190._gi.629087636.gb.KCW53993.1.	-2.64004	0.102519	0.980359
P_Eucalyptus_grandis_.EUGRSUZ_J03190._gi.629087638.gb.KCW53995.1.	-2.64004	0.102519	0.980359
P_Eucalyptus_grandis_.EUGRSUZ_J03189._gi.629087635.gb.KCW53992.1.	-2.20723	-0.773558	-0.500413
P_Eucalyptus_grandis_.EUGRSUZ_J03188._gi.629087633.gb.KCW53990.1.	-2.99804	-0.414022	0.873171
P_Eucalyptus_grandis_.EUGRSUZ_J03188._gi.629087634.gb.KCW53991.1.	-2.99804	-0.414022	0.873171
P_Citrus_clementina_.CICLE_v100139432mg.part._gi.557553263.gb.ESR63278.1.	-2.86398	1.34988	2.62511
P_Citrus_clementina_.CICLE_v10013957mg._gi.557553260.gb.ESR63275.1.	-2.99355	1.36374	2.7088
P_Citrus_clementina_.CICLE_v10013934mg._gi.557553266.gb.ESR63281.1.	-2.8686	1.34219	2.30235
P_Glycine_max_.VPE.like._gi.571526218.ref.XP_006599066.1.	-0.00535039	1.29438	-1.44288
P_Medicago_truncatula_.VPE._gi.355497280.gb.AES78483.1.	0.555532	0.246507	1.20014
P_Medicago_truncatula_.VPE._gi.657378641.gb.AES79969.2.	2.57849	3.56215	-0.440095
P_Medicago_truncatula_.VPE.1b._gi.357506925.ref.XP_003623751.1.	2.57849	3.56215	-0.440095
P_Medicago_truncatula_.VPE.1a._gi.357507601.ref.XP_003624089.1.	1.40691	1.6579	-0.386504
P_Medicago_truncatula_.VPE._gi.657378753.gb.AES80307.2.	1.40691	1.6579	-0.386504
P_Vitis_vinifera_.VITISV_028106._gi.147798856.emb.CAN76990.1.	-4.31204	-0.12783	0.549012
P_Vitis_vinifera_.unnamed_protein_product._gi.297735767.emb.CBI18454.3.	-4.61954	-0.18476	0.0897525
P_Prunus_persica_.PRUPE_ppa016772mg._gi.462412378.gb.EMJ17427.1.	-4.38623	-6.26673	-2.20856
P_Aegilops_tauschii_.VPE._gi.475471307.gb.EMT02419.1.	0.709942	-1.0908	-0.159699
P_Aegilops_tauschii_.VPE_beta.isozyme._gi.475627182.gb.EMT33588.1.	0.978415	0.565809	1.72031
P_Triticum_urartu_.VPE_beta.isozyme._gi.474136052.gb.EMS56335.1.	0.999728	0.825274	1.57288
P_Aegilops_tauschii_.VPE._gi.475576739.gb.EMT17626.1.	1.23796	-0.0122303	0.536735
P_Aegilops_tauschii_.VPE._gi.475568425.gb.EMT15482.1.	0.135485	-3.50984	-3.58785
P_Cicer_arietinum_.VPE.like._gi.502182517.ref.XP_004516951.1.	7.42969	4.33179	-2.08194
P_Cicer_arietinum_.VPE.like._gi.502127165.ref.XP_004499586.1.	7.261	4.5237	-2.17151
P_Cicer_arietinum_.VPE_gamma.isozyme.like._gi.502127168.ref.XP_004499587.1.	7.32005	3.40509	-3.45658
P_Cicer_arietinum_.VPE.like.part._gi.502183316.ref.XP_004517111.1.	6.19746	1.11215	-1.07826
P_Cicer_arietinum_.VPE.like._gi.502127293.ref.XP_004499640.1.	7.46239	1.31007	-0.331606
P_Oryza_sativa_Japonica_Group_.OsJ_19825._gi.125595762.gb.EAZ35542.1.	2.65117	-2.67217	1.36343
P_Cicer_arietinum_.VPE.like._gi.502102170.ref.XP_004491990.1.	4.48212	1.62033	-0.93883
P_Cicer_arietinum_.VPE.like._gi.502102173.ref.XP_004491991.1.	4.61031	1.57142	-1.66043
P_Cicer_arietinum_.VPE.like._gi.502100346.ref.XP_004491696.1.	3.35371	1.19313	1.16629
P_Cicer_arietinum_.VPE.like._gi.502100338.ref.XP_004491694.1.	6.59685	0.629174	0.032469
P_Cicer_arietinum_.VPE.like._gi.502100334.ref.XP_004491693.1.	6.96068	1.94196	-2.48232
P_Oldenlandia_affinis_.OaVPE.32021.	3.2941	-4.63533	5.48943
P_Oldenlandia_affinis_.OaVPE.44414.	3.05512	-4.2079	4.67323
P_Hordeum_vulgare_vulgare_.predicted_protein._gi.326528927.dbj.BAJ97485.1.	-0.722166	-0.337327	-0.611934
P_Cicer_arietinum_.VPE_gamma.isozyme.like._gi.502126967.ref.XP_004499511.1.	1.76247	2.00503	0.972749
P_Oryza_sativa_Indica_Group_.OsI_21225._gi.125553552.gb.EAY99261.1.	2.86683	0.153869	-0.904501
